# Supplementary material for: Edible Seaweeds Extracts: Characterization and Functional Properties for Health Conditions
Source: Antioxidants (Basel). 2023 Mar 10;12(3):684. doi: 10.3390/antiox12030684 (PMC10045430; doi:10.3390/antiox12030684)
Supplement: Supplementary file 1 [file antioxidants-12-00684-s001.zip]

Archive with 1 entries (1 files):
- antioxidants-2191992-supplementary.pdf
